# Supplementary material for: Advances in Vaporized Hydrogen Peroxide Reusable Medical Device Sterilization Cycle Development: Technology Review and Patent Trends
Source: Microorganisms. 2023 Oct 15;11(10):2566. doi: 10.3390/microorganisms11102566 (PMC10608877; doi:10.3390/microorganisms11102566)
Supplement: Supplementary file 1 [file microorganisms-11-02566-s001.zip]

Archive with 1 entries (1 files):
- microorganisms-2641499-supplementary.pdf
